# Supplementary material for: Distinction between 2′- and 3′-Phosphate Isomers of a Fluorescent NADPH Analogue Led to Strong Inhibition of Cancer Cells Migration
Source: Antioxidants (Basel). 2021 May 4;10(5):723. doi: 10.3390/antiox10050723 (PMC8148004; doi:10.3390/antiox10050723)
Supplement: Supplementary file 1 [file antioxidants-10-00723-s001.zip]

Archive with 1 entries (1 files):
- antioxidants-1075813-supplementary.pdf
